# Supplementary material for: Hydrodynamic Simulation and Experiment of a Self-Adaptive Amphibious Robot Driven by Tracks and Bionic Fins
Source: Biomimetics (Basel). 2024 Sep 24;9(10):580. doi: 10.3390/biomimetics9100580 (PMC11504528; doi:10.3390/biomimetics9100580)
Supplement: Supplementary file 1 [file biomimetics-09-00580-s001.zip]

Archive with 2 entries (2 files):
- simulation_animation.mp4
- experiment_video_720P.mp4
